# Supplementary material for: Evolution of genome structure in the Drosophila simulans species complex
Source: Genome Res. 2021 Mar;31(3):380–96. doi: 10.1101/gr.263442.120 (PMC7919458; doi:10.1101/gr.263442.120)
Supplement: Supplemental Material [file supp_gr.263442.120_SupplementalFile_S1.zip]

Archive with 1 entries (1 files):
- File_S1.fasta
